# Supplementary material for: Janus Microgel Robots for Actively Boosting Catalytic Efficiency and Recovery of Living Materials
Source: Research (Wash D C). 2026 Feb 25;9:1167. doi: 10.34133/research.1167 (PMC12932866; doi:10.34133/research.1167)
Supplement: Supplementary 1 — Supplementary Text Tables S1 and S2 Figs. S1 to S17 Movie S1 [file research.1167.f1.zip]

Archive with 2 entries (2 files):
- SI 20260128.docx
- Supplementary Movie 1.mp4
